# Supplementary material for: Comparison of the Effects of Multiple Frailty and Nutritional Indexes on Postoperative Outcomes in Critically Ill Patients Undergoing Lung Transplantation
Source: Medicina (Kaunas). 2024 Jun 21;60(7):1018. doi: 10.3390/medicina60071018 (PMC11279017; doi:10.3390/medicina60071018)
Supplement: Supplementary file 1 [file medicina-60-01018-s001.zip]

Archive with 1 entries (1 files):
- medicina-3038832-supplementary.pdf
